# Supplementary material for: Wet collections accession: a workflow based on a large stonefly (Insecta, Plecoptera) donation
Source: Biodivers Data J. 2018 Dec 7;(6):e30256. doi: 10.3897/BDJ.6.e30256 (PMC6294822; doi:10.3897/BDJ.6.e30256)
Supplement: Supplementary material 2 — Key to Poulton Coded Locality Codes in Stewart, Szczytko, and Poulton Collections from Arkansas and Missouri. [file bdj-06-e30256-s002.xlsx]

## Sheet: Poulton localities
PoultonLocationID	Country	State	County	Body of water	Locality	Latitude	Longitude	Other descriptor	Precision code	GBIF Precision	Stream Size
BCPoulton AR-35	U.S.A.	Arkansas	Baxter	Carson Creek [Hightower Creek]	1 mi S Monkey Run at Hwy 126	36.3369	-92.4744		1	10	3
BCPoulton AR-34	U.S.A.	Arkansas	Baxter	Big Creek	2 mi W Arkana at Hwy 201	36.245	-92.3445		1	10	3
BCPoulton AR-33	U.S.A.	Arkansas	Baxter	Moccasin Creek	7 mi NW Calico Rock at Hwy 5	36.1577	-92.2156		1	10	4
BCPoulton AR-304	U.S.A.	Arkansas	Baxter	[North Fork] White River	Norfork at Hwy 5	36.2129	-92.2865		1	10	5
BCPoulton AR-47	U.S.A.	Arkansas	Benton	Little Osage Creek	0.5 mi E Healing Springs at Hwy 264	36.2539	-94.2708		1	10	4
BCPoulton AR-46	U.S.A.	Arkansas	Benton	Little Sugar Creek	1 mi N Avoca at Hwy 62	36.4169	-94.069		1	10	3
BCPoulton AR-49	U.S.A.	Arkansas	Benton	Flint Creek	2 mi S Gentry at Hwy 59	36.2425	-94.4871		1	10	3
BCPoulton AR-48	U.S.A.	Arkansas	Benton	South Fork Spavinaw Creek	5.5 mi SE Gravette	36.3922	-94.4346		2	1000	3
BCPoulton AR-50	U.S.A.	Arkansas	Benton	Illinois River	6 mi E Siloam Springs	36.1739	-94.4498		2	1000	5
BCPoulton AR-51	U.S.A.	Arkansas	Benton	Tributary Illinois River	6 mi E Siloam Springs	36.175	-94.4463		2	1000	3
BCPoulton AR-288	U.S.A.	Arkansas	Benton	Butler Creek	Sulphur Springs at Hwy 59	36.4843	-94.4584		1	10	3
BCPoulton AR-42	U.S.A.	Arkansas	Boone	Long Creek	1 mi E Alpena at Hwy 62	36.292	-93.282		1	10	3
BCPoulton AR-40	U.S.A.	Arkansas	Boone	East Fork Crooked Creek	2 mi NE Elmwood at Hwy 206	36.1534	-93.079		1	10	3
BCPoulton AR-41	U.S.A.	Arkansas	Boone	Bear Creek	7 mi N Harrison at Cottonwood Rd.	36.3454	-93.1312		1	10	3
BCPoulton AR-39	U.S.A.	Arkansas	Boone	Elm Branch	Valley Springs at Hwy 65	36.1558	-92.9925		1	10	2
BCPoulton AR-61	U.S.A.	Arkansas	Bradley	Tributary L'Aigle Creek	2.5 mi SW Hermitage at Hwy 15	33.4392	-92.1905		2	1000	3
BCPoulton AR-69	U.S.A.	Arkansas	Calhoun	Watson Creek	1 mi N Tinsman at Hwy 274	33.6431	-92.3553		1	10	3
BCPoulton AR-70	U.S.A.	Arkansas	Calhoun	Caney Creek	2.5 mi S Fordyce	33.7748	-92.3964		2	1000	3
BCPoulton AR-91	U.S.A.	Arkansas	Calhoun	Taylor Creek	6 mi N Hampton at Hwy 274	33.6119	-92.4844		1	10	3
BCPoulton AR-43	U.S.A.	Arkansas	Carroll	Callens Branch	1 mi SW Denver	36.3799	-93.3369		1	10	3
BCPoulton AR-45, Duplicate of BCPoulton AR-193	U.S.A.	Arkansas	Carroll	Kings River	2 mi W Pleasant Valley at Hwy 62	36.3947	-93.6334		1	10	4
BCPoulton AR-193	U.S.A.	Arkansas	Carroll	Kings River	2 mi W Pleasant Valley at Hwy 62	36.3947	-93.6334		1	10	4
BCPoulton AR-44	U.S.A.	Arkansas	Carroll	Yocum Creek	4 mi SE Oak Grove	36.422	-93.4043		2	1000	3
BCPoulton AR-198	U.S.A.	Arkansas	Carroll	Piney Creek	Metalton at Hwy 21	36.2226	-93.53		1	10	3
BCPoulton AR-80	U.S.A.	Arkansas	Clark	L'Eau Frais Creek	1 mi E Joan at Hwy 128	34.1075	-92.9312		1	10	3
BCPoulton AR-203	U.S.A.	Arkansas	Clark	Bradshaw Creek	2.5 mi E Hollywood at Hwy 26	34.1008	-93.2067		1	10	2
BCPoulton AR-81	U.S.A.	Arkansas	Clark	Beech Creek	3 mi E Whelen Springs	33.8274	-93.0663		2	1000	3
BCPoulton AR-316	U.S.A.	Arkansas	Clark	Caddo River	3 mi NE Amity	34.2858	-93.4181		2	1000	4
BCPoulton AR-79	U.S.A.	Arkansas	Clark	Mill Creek	3 mi NW Dalark	34.0587	-92.9192		2	1000	2
BCPoulton AR-309	U.S.A.	Arkansas	Clark	Little Missouri River	3.5 mi S Burtsell	33.8979	-93.304		2	1000	5
BCPoulton AR-315	U.S.A.	Arkansas	Clark	Antoine River	ghost town of Graysonia at	34.1267	-93.4512		2	1000	4
BCPoulton AR-314	U.S.A.	Arkansas	Clark	Caddo River	low water bridge at Hwy 182	34.2898	-93.4587		1	10	4
BCPoulton AR-225	U.S.A.	Arkansas	Cleburne	Tributary Canoe Creek	1.5 mi S Ida at Hwy 25	35.5728	-91.9344		2	1000	2
BCPoulton AR-224	U.S.A.	Arkansas	Cleburne	Cadron Creek	2 mi E Pearson at Hwy 25	35.4428	-92.0975		1	10	3
BCPoulton AR-281	U.S.A.	Arkansas	Cleburne	Possum Walk Creek	2.5 mi N Drasco	35.6613	-91.9593		2	1000	3
BCPoulton AR-226	U.S.A.	Arkansas	Cleburne	Big Creek	3 mi SW Banner	35.6255	-91.8785		2	1000	4
BCPoulton AR-65	U.S.A.	Arkansas	Cleveland	Tributary Saline River	1 mi NW Rye at Hwy 35	33.7366	-91.981		2	1000	2
BCPoulton AR-66	U.S.A.	Arkansas	Cleveland	Tributary Saline River	2 mi W Herbine at Hwy 35	33.8297	-92.0831		2	1000	3
BCPoulton AR-68	U.S.A.	Arkansas	Cleveland	Tributary Smith Creek	5 mi S Kingsland at Hwy 8	33.7951	-92.3008		2	1000	2
BCPoulton AR-67	U.S.A.	Arkansas	Cleveland	Tributary Saline River	5 mi S Rison	33.8873	-92.2444		3	10000	2
BCPoulton AR-57	U.S.A.	Arkansas	Columbia	Sloan Creek	2 mi W Wilson at Hwy 98	33.3392	-93.1084		1	10	3
BCPoulton AR-1	U.S.A.	Arkansas	Columbia	Tributary Smackover Creek	4 mi E McNeil at Hwy 98	33.3574	-93.1489		2	1000	3
BCPoulton AR-55, Duplicate of BCPoulton AR-56	U.S.A.	Arkansas	Columbia	Cornie Creek	4 mi S Village Junction at Hwy 98	33.199	-93.0633		1	10	4
BCPoulton AR-56, Duplicate of BCPoulton AR-55	U.S.A.	Arkansas	Columbia	Cornie Creek	4 mi S Village Junction at Hwy 98	33.199	-93.0633		1	10	4
BCPoulton AR-216	U.S.A.	Arkansas	Conway	East Fork Point Remove Creek	2 mi N Solgohachia at Hwy 287	35.2838	-92.6812		1	10	4
BCPoulton AR-215	U.S.A.	Arkansas	Conway	Tributary Point Remove Creek	2 mi NE Morrilton at Hwy 9	35.1773	-92.7176		3	10000	3
BCPoulton AR-273	U.S.A.	Arkansas	Conway	Canday Branch	3 mi N Wonderview	35.3636	-92.7506		2	1000	2
BCPoulton AR-218	U.S.A.	Arkansas	Conway	Cedar Creek	6 mi NE Springfield at Hwy 124	35.3176	-92.4955		1	10	3
BCPoulton AR-217	U.S.A.	Arkansas	Conway	Tributary Cypress Creek	Birdtown at Hwy 9	35.303	-92.6119		1	10	3
BCPoulton AR-19	U.S.A.	Arkansas	Craighead	Whitten Creek	1 mi S Brookland at Hwy 49	35.8813	-90.5966		3	10000	3
BCPoulton AR-20	U.S.A.	Arkansas	Craighead	Thompson Creek	2 mi N Brookland at Hwy 49	35.9373	-90.5769		1	10	3
BCPoulton AR-317	U.S.A.	Arkansas	Crawford	Clear Creek	at Hwy 262	35.6803	-94.1796		1	10	4
BCPoulton AR-241	U.S.A.	Arkansas	Crawford	Little Mulberry Creek	1.5 mi NW Mulberry at Hwy 64	35.5102	-94.0711		1	10	3
BCPoulton AR-242	U.S.A.	Arkansas	Crawford	Tributary Frog Bayou	2.5 mi NW Rudy	35.5478	-94.2921		3	10000	2
BCPoulton AR-318	U.S.A.	Arkansas	Crawford	Lee Creek	behind home of W. Harrison	35.467	-94.3938		3	10000	4
BCPoulton AR-319	U.S.A.	Arkansas	Crawford	Mountain Fork Creek	Natural Dam	35.6498	-94.3981		1	10	4
BCPoulton AR-173	U.S.A.	Arkansas	Crawford	Lee Creek	Natural Dam at Hwy 59	35.6458	-94.3937		1	10	4
BCPoulton AR-2	U.S.A.	Arkansas	Cross	Tributary St. Francis River	1.5 mi N Levesque at Hwy 163	35.2653	-90.7092		2	1000	3
BCPoulton AR-308	U.S.A.	Arkansas	Cross	Willow Creek [Village Creek]		35.1617	-90.7172	Village Creek State Park	2	1000	2
BCPoulton AR-76	U.S.A.	Arkansas	Dallas	Brushy Creek	0.5 mi E Sparkman at Hwy 128	33.9161	-92.8355		1	10	3
BCPoulton AR-71	U.S.A.	Arkansas	Dallas	Cooks Creek	2 mi N Fordyce at Hwy 229	33.8474	-92.435		1	10	2
BCPoulton AR-92	U.S.A.	Arkansas	Dallas	Populi Creek	2 mi SE Forrest Bonner at Hwy 273	33.8212	-92.5297		2	1000	2
BCPoulton AR-73	U.S.A.	Arkansas	Dallas	Tributary Moro Creek	3 mi E Tulip at Hwy 48	34.0717	-92.6107		2	1000	2
BCPoulton AR-72	U.S.A.	Arkansas	Dallas	Tributary Moro Creek	3 mi SE Carthage at Hwy 229	34.0315	-92.5776		2	1000	2
BCPoulton AR-75	U.S.A.	Arkansas	Dallas	Browns Creek [Hall Creek]	4.5 mi W Princeton at Hwy 8	33.9898	-92.7025		2	1000	3
BCPoulton AR-77	U.S.A.	Arkansas	Dallas	Tributary Ouachita River [Beach Branch]	4-5 mi S Dalark	33.9784	-92.89		2	1000	2
BCPoulton AR-78	U.S.A.	Arkansas	Dallas	Tributary Ouachita River [Beach Branch]	4-5 mi S Dalark	33.9784	-92.89		3	10000	2
BCPoulton AR-74	U.S.A.	Arkansas	Dallas	East Tulip Creek	Princeton at Hwy 8	33.9818	-92.6302		1	10	3
BCPoulton AR-64	U.S.A.	Arkansas	Drew	Hundley Creek	0.5 mi SE Brandon at Hwy 35	33.7149	-91.9078		1	10	3
BCPoulton AR-62	U.S.A.	Arkansas	Drew	Langford Creek	1 mi N Wilmar at Hwy 133	33.6437	-91.928		1	10	3
BCPoulton AR-63	U.S.A.	Arkansas	Drew	Clear Creek	2 mi S Monticello at Hwy 81	33.5837	-91.8007		1	10	2
BCPoulton AR-222	U.S.A.	Arkansas	Faulkner	Nichols Creek	1.5 mi S Enders at Hwy 107	35.3107	-92.2273		1	10	3
BCPoulton AR-219	U.S.A.	Arkansas	Faulkner	Cadron Creek	2.5 mi N Bono at Hwy 285	35.2856	-92.4725		1	10	4
BCPoulton AR-220	U.S.A.	Arkansas	Faulkner	Black Fork Creek	3 mi E Greenbrier at Hwy 225	35.2333	-92.3284		1	10	4
BCPoulton AR-221	U.S.A.	Arkansas	Faulkner	White Oak Creek	3.5 mi S Enders at Hwy 225	35.2828	-92.2349		1	10	2
BCPoulton AR-223	U.S.A.	Arkansas	Faulkner	Brier Branch	3.5 mi W Rosebud	35.3315	-92.1406		2	1000	2
BCPoulton AR-276	U.S.A.	Arkansas	Faulkner	Palarm Creek	4 mi N Hamlet at Hwy 36	35.1052	-92.3067		1	10	3
BCPoulton AR-277	U.S.A.	Arkansas	Faulkner	Pierce Creek	5 mi S Saltillo at Hwy 286	34.9602	-92.345		1	10	3
BCPoulton AR-278	U.S.A.	Arkansas	Faulkner	Bridge Creek	6 mi W Warsaw at Hwy 89	34.9569	-92.2437		1	10	2
BCPoulton AR-320	U.S.A.	Arkansas	Faulkner	Mill Creek		35.2641	-92.3307		3	10000	3
BCPoulton AR-192	U.S.A.	Arkansas	Franklin	Mulberry River	at Hwy 23 Jct. Turners Road	35.6698	-93.8296		2	1000	5
BCPoulton AR-292	U.S.A.	Arkansas	Franklin	North Fork White Oak Creek	0.5 mi N Felkertown at Hwy 23	35.5555	-93.8623		1	10	3
BCPoulton AR-240	U.S.A.	Arkansas	Franklin	White Oak Creek	1.5 mi E Toney at Hwy 64	35.5064	-93.9459		1	10	4
BCPoulton AR-321	U.S.A.	Arkansas	Franklin	Indian Creek	6 mi E Hwy 23 at Hwy 215	35.6842	-93.7111		1	10	3
BCPoulton AR-322	U.S.A.	Arkansas	Franklin	Fane Creek	Cass	35.6914	-93.8167		2	1000	3
BCPoulton AR-30	U.S.A.	Arkansas	Fulton	Strawberry River	1 mi E Byron at Hwy 395	36.3211	-91.9384		1	10	3
BCPoulton AR-284	U.S.A.	Arkansas	Fulton	Bennets Creek	1 mi S Vidette at Hwy 87	36.4219	-92.1189		1	10	4
BCPoulton AR-28	U.S.A.	Arkansas	Fulton	Wolf Creek [Mill Creek]	3 mi E Salem at Hwy 62	36.3507	-91.7765		3	10000	2
BCPoulton AR-283	U.S.A.	Arkansas	Fulton	Field Creek	3 mi SE Mammoth Spring at Hwy 63	36.4678	-91.5016		1	10	3
BCPoulton AR-29	U.S.A.	Arkansas	Fulton	South Fork Spring River	Salem at Hwy 9	36.3845	-91.8092		1	10	4
BCPoulton AR-188	U.S.A.	Arkansas	Garland	Middle Fork Saline River	at Hwy 7	34.7617	-93.0697	Iron Springs Recreation Area	1	10	3
BCPoulton AR-261	U.S.A.	Arkansas	Garland	North Fork Creek [ N. F. Ouachita River]	1 mi E Mt. Tabor at Hwy 298	34.689	-93.3413		2	1000	4
BCPoulton AR-322	U.S.A.	Arkansas	Garland	Morgan Creek	1 mi W Crystal Spring	34.5192	-93.361		2	1000	2
BCPoulton AR-189	U.S.A.	Arkansas	Garland	South Fork Saline River	2.5 mi NW Fountain Lake at Hwy 7	34.5956	-93.0124		1	10	3
BCPoulton AR-260	U.S.A.	Arkansas	Garland	Tributary Daley Creek	4 mi E Mt. Tabor at Hwy 298	34.6909	-93.3067		1	10	2
BCPoulton AR-259	U.S.A.	Arkansas	Garland	Big Blakely Creek	Hamilton at Hwy 298	34.7048	-93.1339		1	10	3
BCPoulton AR-94	U.S.A.	Arkansas	Grant	Simon Branch	3 mi W Sheridan at Hwy 270	34.3146	-92.466		1	10	3
BCPoulton AR-93	U.S.A.	Arkansas	Grant	Halbert Creek	Prattsville at Hwy 270	34.3139	-92.5608		1	10	3
BCPoulton AR-110	U.S.A.	Arkansas	Greene	Jordan Creek	1.5 mi NE Marmaduke at Hwy 49	36.2005	-90.3654		1	10	2
BCPoulton AR-108	U.S.A.	Arkansas	Greene	Poplar Creek	1.5 mi S Walcott	36.0227	-90.6733		2	1000	3
BCPoulton AR-307	U.S.A.	Arkansas	Greene	Village Creek	2 mi S Paragould at Hwy 49	36.0106	-90.5312		2	1000	4
BCPoulton AR-109	U.S.A.	Arkansas	Greene	Jacks Creek	2 mi W Oak Grove Heights	36.1138	-90.5377		2	1000	2
BCPoulton AR-3, Duplicate of AR-21	U.S.A.	Arkansas	Greene	Locust Creek	3 mi NW Oak Grove Hts. at Hwy 34	36.1393	-90.5298		1	10	3
BCPoulton AR-21, Duplicate of AR-3	U.S.A.	Arkansas	Greene	Locust Creek	3 mi NW Oak Grove Hts. at Hwy 34	36.1393	-90.5298		1	10	3
BCPoulton AR-107	U.S.A.	Arkansas	Greene	Rooker Creek	3 mi SW Greene High	35.981	-90.5673		2	1000	2
BCPoulton AR-324	U.S.A.	Arkansas	Hempstead	unnamed stream	0.25 mi N Jct. 84 at Hwy 30
BCPoulton AR-86	U.S.A.	Arkansas	Hempstead	Water Creek	1 mi E Cross Roads at Hwy 73	33.7221	-93.7153		1	10	2
BCPoulton AR-87	U.S.A.	Arkansas	Hempstead	Sandy Bois De Arc Creek	1.5 mi NW Cross Roads at Hwy 73	33.7381	-93.7503		1	10	2
BCPoulton AR-88	U.S.A.	Arkansas	Hempstead	Bridge Creek	2.5 mi NE Fulton at Hwy 195	33.6405	-93.7889		1	10	3
BCPoulton AR-163	U.S.A.	Arkansas	Hempstead	Tributary Black Branch	3 mi SW Hope at Hwy 174	33.6337	-93.6234		2	1000	2
BCPoulton AR-85	U.S.A.	Arkansas	Hempstead	Vickers Creek	5 mi E DeAnn at Hwy 332	33.7967	-93.4786		1	10	3
BCPoulton AR-323	U.S.A.	Arkansas	Hempstead	Mike Eleys Lake	8 mi E Nashville at Hwy 24, T9S, R25W, S20	33.9474	-93.7125		2	1000
BCPoulton AR-207	U.S.A.	Arkansas	Hot Spring	Cove Creek	1 mi E Jones Mills at Hwy 51	34.4388	-92.8788		1	10	3
BCPoulton AR-256	U.S.A.	Arkansas	Hot Spring	Tributary Black Branch	1.5 mi S Central City at Hwy 67	34.285	-92.8617		2	1000	2
BCPoulton AR-204	U.S.A.	Arkansas	Hot Spring	Clear Creek	10 mi SE Malvern	34.2913	-92.6769		2	1000	3
BCPoulton AR-206	U.S.A.	Arkansas	Hot Spring	Stone Quarry Creek	2 mi S Magnet at Hwy 51	34.4481	-92.8337		1	10	2
BCPoulton AR-164	U.S.A.	Arkansas	Hot Spring	Big Hill Creek	3 mi N Bismark at Hwy 7	34.3412	-93.1837		1	10	3
BCPoulton AR-257	U.S.A.	Arkansas	Hot Spring	Rayburn Creek	3 mi N Gifford at Hwy 67	34.4119	-92.7335		1	10	4
BCPoulton AR-255	U.S.A.	Arkansas	Hot Spring	L'Eau Frais Creek	6 mi E Donaldson at Hwy 222	34.2072	-92.8263		1	10	3
BCPoulton AR-205	U.S.A.	Arkansas	Hot Spring	Keisler Creek	8 mi SE Malvern	34.2898	-92.7217		2	1000	3
BCPoulton AR-325	U.S.A.	Arkansas	Howard	Saline River	1 mi W Athens at Hwy 84	34.315	-93.9905		1	10	4
BCPoulton AR-326	U.S.A.	Arkansas	Howard	Saline River	5 mi S Umpire at Hwy 4	34.211	-94.051		1	10	4
BCPoulton AR-160	U.S.A.	Arkansas	Howard	Prairie Creek	6 mi E Lockesburg at Hwy 24	33.9635	-94.0464		1	10	2
BCPoulton AR-159	U.S.A.	Arkansas	Howard	Tributary Flower Spring Creek	6 mi N Dierks at Hwy 4	34.1819	-94.0234		2	1000	3
BCPoulton AR-298	U.S.A.	Arkansas	Howard	Cossatot River	8 mi W Umpire at Hwy 4	34.2958	-94.1779		1	10	5
BCPoulton AR-105	U.S.A.	Arkansas	Independence	Gibbs Creek	1 mi NW SulphurRock at Hwy 69	35.7586	-91.5151		1	10	3
BCPoulton AR-104	U.S.A.	Arkansas	Independence	Tributary Salado Creek	1.5 mi S Huff at Hwy 167	35.6126	-91.6067		2	1000	4
BCPoulton AR-228	U.S.A.	Arkansas	Independence	Dry Fork Creek	1.5 mi W Charlotte at Hwy 25	35.8166	-91.4605		1	10	3
BCPoulton AR-103	U.S.A.	Arkansas	Independence	Ten Mile Creek	2 mi SW Pleasant Plains at Hwy 157	35.5322	-91.648		1	10	3
BCPoulton AR-106	U.S.A.	Arkansas	Independence	Baker Branch	3 mi SW Cord	35.7944	-91.3977		2	1000	3
BCPoulton AR-227	U.S.A.	Arkansas	Independence	Pfeifer Creek	Batesville at Hwy 25	35.7913	-91.6152		1	10	2
BCPoulton AR-328	U.S.A.	Arkansas	Independence	Salado Creek		35.6127	-91.607		1	10	4
BCPoulton AR-117	U.S.A.	Arkansas	Izard	Hars Creek	2 mi E Myron at Hwy 56	36.1905	-91.6774		1	10	3
BCPoulton AR-120	U.S.A.	Arkansas	Izard	Piney Creek	3 mi E Pineville at Hwy 56	36.1467	-92.0711		1	10	3
BCPoulton AR-31	U.S.A.	Arkansas	Izard	Brushy Creek	4 mi N Pineville at Hwy 223	36.1826	-92.1019		1	10	3
BCPoulton AR-329	U.S.A.	Arkansas	Izard	Strawberry River	4 mi S Horseshoe [Bend] at Hwy 289	36.2004	-91.7602		1	10	4
BCPoulton AR-11	U.S.A.	Arkansas	Izard	East Twin Creek	Brandenberg at Hwy 9	35.9868	-92.0362		1	10	2
BCPoulton AR-119	U.S.A.	Arkansas	Izard	Knob Creek	Brockwell at Hwy 56	36.1428	-91.9287		1	10	3
BCPoulton AR-32	U.S.A.	Arkansas	Izard	Calico Creek	Calico Rock at Hwy 56	36.119	-92.142		1	10	3
BCPoulton AR-118	U.S.A.	Arkansas	Izard	Tributary Strawberry River	Franklin at Hwy 56	36.176	-91.7669		2	1000	2
BCPoulton AR-330	U.S.A.	Arkansas	Izard	Strawberry River	Franklin at Hwy 56	36.1779	-91.7388		1	10	4
BCPoulton AR-230	U.S.A.	Arkansas	Izard	Rocky Bayou	Guion at Hwy 58	35.9278	-91.9444		1	10	4
BCPoulton AR-294	U.S.A.	Arkansas	Johnson	Little Piney Creek	1 mi E Hagarville at Hwy 164	35.5176	-93.3055		1	10	3
BCPoulton AR-137	U.S.A.	Arkansas	Johnson	Tributary Little Piney Creek	1.5 mi N Hagarville at Hwy 123	35.5271	-93.3161		2	1000	2
BCPoulton AR-333, Duplicate of BCPoulton AR-239	U.S.A.	Arkansas	Johnson	Strawberry River	1.6 mi W Oark at Hwy 103	35.6838	-93.5995		1	10	4
BCPoulton AR-135, Duplicate BCPoulton AR-136	U.S.A.	Arkansas	Johnson	Haw Creek at falls	13 mi N Hagarville at Hwy 123	35.6778	-93.2551		1	10	4
BCPoulton AR-136, Duplicate BCPoulton AR-135	U.S.A.	Arkansas	Johnson	Haw Creek at falls	13 mi N Hagarville at Hwy 123	35.6778	-93.2551		1	10	4
BCPoulton AR-239, Duplicated of BCPoulton AR-333	U.S.A.	Arkansas	Johnson	Mulberry River	2 mi W Oark at Hwy 103	35.6838	-93.5995		1	10	4
BCPoulton AR-138	U.S.A.	Arkansas	Johnson	Big Minnow Creek	2.5 mi W Hagarville at Hwy 123	35.5128	-93.364		1	10	4
BCPoulton AR-331	U.S.A.	Arkansas	Johnson	Strawberry River	3 mi W Oark at Wolf Pen	35.6738	-93.6327		2	1000	4
BCPoulton AR-237	U.S.A.	Arkansas	Johnson	Spadra Creek	3.5 mi E Harmony	35.5566	-93.4897		2	1000	4
BCPoulton AR-238	U.S.A.	Arkansas	Johnson	Washita Creek	4 mi S Oark at Hwy 103	35.6468	-93.5958		1	10	3
BCPoulton AR-183	U.S.A.	Arkansas	Johnson	Mill Creek	5 mi E Hagarville at Hwy 164	35.5235	-93.2327		1	10	3
BCPoulton AR-182	U.S.A.	Arkansas	Johnson	Mulberry River	5 mi SW Salus	35.6854	-93.4543		2	1000	4
BCPoulton AR-332	U.S.A.	Arkansas	Johnson	Strawberry River	7 mi W Oark	35.6794	-93.6914		2	1000	4
BCPoulton AR-282	U.S.A.	Arkansas	Lawrence	Harding Creek	1 mi S Imboden at Hwy 115	36.1964	-91.1933		1	10	3
BCPoulton AR-23	U.S.A.	Arkansas	Lawrence	Big Cypress Creek	1 mi SW Eaton at Hwy 25	36.032	-91.2271		1	10	3
BCPoulton AR-24	U.S.A.	Arkansas	Lawrence	Strawberry River	2.5 mi NE Strawberry at Hwy 25	35.986	-91.2821		1	10	4
BCPoulton AR-25	U.S.A.	Arkansas	Lawrence	South Big Creek	4 mi N Strawberry at Hwy 117	36.0199	-91.3361		1	10	4
BCPoulton AR-22	U.S.A.	Arkansas	Lawrence	Little Cypress Creek	Eaton at Hwy 25	36.042	-91.2135		1	10	3
BCPoulton AR-199	U.S.A.	Arkansas	Little River	East Flat Creek	3.5 mi NE Foreman at Hwy 108	33.7376	-94.3366		1	10	3
BCPoulton AR-297	U.S.A.	Arkansas	Little River	Little River	4 mi SW Horatio	33.9192	-94.3873		2	1000	5
BCPoulton AR-248	U.S.A.	Arkansas	Logan	Ashley Creek	1 mi N Blue Mountain at	35.1417	-93.6997		2	1000	2
BCPoulton AR-335	U.S.A.	Arkansas	Logan	Petit Jean River	1 mi S Booneville at Hwy 23	35.107	-93.9239		1	10	4
BCPoulton AR-171	U.S.A.	Arkansas	Logan	Six Mile Creek	1.25 mi SE Chismville at Hwy 23	35.2049	-93.9242		1	10	3
BCPoulton AR-170	U.S.A.	Arkansas	Logan	Petit Jean River	1.5 mi W Magazine	35.143	-93.8342		2	1000	4
BCPoulton AR-141	U.S.A.	Arkansas	Logan	Gutter Rock Creek	2 mi S Corley	35.2088	-93.6631		2	1000	2
BCPoulton AR-247	U.S.A.	Arkansas	Logan	Scotts Creek	2 mi W magazine at Hwy 10	35.1505	-93.8292		1	10	3
BCPoulton AR-139	U.S.A.	Arkansas	Logan	West Fork Hegwood Creek	3 mi E Paris at Hwy 22	35.295	-93.6783		1	10	2
BCPoulton AR-295	U.S.A.	Arkansas	Logan	Blair [Briar] Creek	3 mi NE Magazine	35.1625	-93.7596		2	1000	3
BCPoulton AR-271	U.S.A.	Arkansas	Logan	Big Shoal Creek	3 mi W New Blaine	35.2808	-93.4862		2	1000	3
BCPoulton AR-336	U.S.A.	Arkansas	Logan	Rock Creek	5 mi E Mansfield	35.0628	-94.1345		2	1000	3
BCPoulton AR-142	U.S.A.	Arkansas	Logan	waterfall	5 mi NW Havanna [Havana] at Hwy 309	35.1604	-93.5884		2	1000	2
BCPoulton AR-302	U.S.A.	Arkansas	Logan	Chiggar Creek	Driggs at Hwy 109	35.2377	-93.7729		1	10	2
BCPoulton AR-140	U.S.A.	Arkansas	Logan	Short Mountain Creek	Paris at Hwy 22	35.292	-93.7381		1	10	3
BCPoulton AR-334	U.S.A.	Arkansas	Logan	Cove Creek		35.2355	-93.6744		3	10000	3
BCPoulton AR-286	U.S.A.	Arkansas	Madison	Withrow Springs	2 mi S Forum at Hwy 23	36.1562	-93.7333		1	10	1
BCPoulton AR-287	U.S.A.	Arkansas	Madison	War Eagle Creek	3 mi NE Huntsville at Hwy 68	36.1208	-93.6935		1	10	4
BCPoulton AR-337	U.S.A.	Arkansas	Madison	Kings River	3 mi SW Kingston at Hwy 74	36.0187	-93.5394		2	1000	3
BCPoulton AR-285	U.S.A.	Arkansas	Marion	Buffalo River	2 mi E Mull at Hwy 14	36.0674	-92.5776		1	10	5
BCPoulton AR-38	U.S.A.	Arkansas	Marion	Clear Creek	3 mi S Pyatt at Hwy 125	36.2095	-92.8602		1	10	4
BCPoulton AR-36	U.S.A.	Arkansas	Marion	Georges Creek	5 mi NW Yellville at Hwy 62	36.2524	-92.7491		1	10	3
BCPoulton AR-37	U.S.A.	Arkansas	Marion	Crooked Creek	Pyatt at Hwy 62	36.2458	-92.835		1	10	4
BCPoulton AR-54	U.S.A.	Arkansas	Miller	May Branch	1 mi E Brightstar at Hwy 160	33.1101	-93.9762		1	10	3
BCPoulton AR-53	U.S.A.	Arkansas	Miller	West Fork Kelly Bayou	1.5 mi S Brightstar	33.0982	-93.9912		2	1000	2
BCPoulton AR-89	U.S.A.	Arkansas	Miller	Beech Creek	2 mi E Genoa at Hwy 196	33.3784	-93.8846		1	10	3
BCPoulton AR-52	U.S.A.	Arkansas	Miller	Turkey Creek	5 mi N Brightstar at Hwy 237	33.1693	-94.0147		1	10	3
BCPoulton AR-162	U.S.A.	Arkansas	Miller	East Fork Kelly Bayou	Doddridge at Hwy 71	33.0907	-93.9022		1	10	3
BCPoulton AR-191	U.S.A.	Arkansas	Montgomery	Smith Creek	0.5 mi NW Caddo Gap at Hwy 8	34.4066	-93.6256		1	10	3
BCPoulton AR-265	U.S.A.	Arkansas	Montgomery	Ouachita River	1 mi S Oden at Hwy 379	34.6111	-93.7776		1	10	5
BCPoulton AR-263	U.S.A.	Arkansas	Montgomery	Rainy Creek	2 mi E Sims at Hwy 288[88]	34.6493	-93.6566		2	1000	4
BCPoulton AR-264	U.S.A.	Arkansas	Montgomery	Brushy Creek	5 mi N Oden at Hwy 270	34.687	-93.8373		1	10	2
BCPoulton AR-266	U.S.A.	Arkansas	Montgomery	Hole-in-the-ground Creek	Pine Ridge at Hwy 88	34.5824	-93.8985		1	10	3
BCPoulton AR-270	U.S.A.	Arkansas	Montgomery	Hovel Creek	Sweethome Church at Hwy 27	34.575	-93.5831		1	10	3
BCPoulton AR-83	U.S.A.	Arkansas	Nevada	Sandy Creek	0.5 mi E Laneburg at AR-19	33.6845	-93.3379		1	10	2
BCPoulton AR-84	U.S.A.	Arkansas	Nevada	Little Terre Rouge Creek	1 mi N Emmet at Hwy 67	33.7489	-93.4627		2	1000	4
BCPoulton AR-82	U.S.A.	Arkansas	Nevada	Tributary Cypress Creek	3 mi E Morris at Hwy 299	33.6698	-93.2028		2	1000	3
BCPoulton AR-90	U.S.A.	Arkansas	Nevada	Tributary Little Bodcau Creek	4 mi N Falcon	33.5434	-93.4109		2	1000	3
BCPoulton AR-176	U.S.A.	Arkansas	Newton	Yardelle Branch	1 mi NE Yardelle at Hwy 123	36.0782	-92.989		1	10	2
BCPoulton AR-181	U.S.A.	Arkansas	Newton	Buffalo River	1 mi S Boxley at Hwy 43	35.9611	-93.4043		1	10	4
BCPoulton AR-180	U.S.A.	Arkansas	Newton	Beech Creek	1 mi S Boxley at Hwy 43	35.9668	-93.4048		1	10	4
BCPoulton AR-178	U.S.A.	Arkansas	Newton	Ponca Creek	Ponca at Hwy 43	36.0271	-93.3662		1	10	2
BCPoulton AR-177	U.S.A.	Arkansas	Newton	Yardelle Spring	Yardelle at Hwy 123	36.0691	-93.0017		1	10	1
BCPoulton AR-179	U.S.A.	Arkansas	Newton	Clark Creek		36.0071	-93.3699	Lost Valley Recreation Area	1	10	2
BCPoulton AR-58	U.S.A.	Arkansas	Ouachita	Reeds Branch	5 mi W Liberty	33.4646	-92.4063		2	1000	3
BCPoulton AR-213	U.S.A.	Arkansas	Perry	Big Branch	0.5 mi E Williams Jct. at Hwy 10	34.8795	-92.7643		1	10	3
BCPoulton AR-165	U.S.A.	Arkansas	Perry	Taylor Creek	1 mi E New Dixie at Hwy 160	35.0432	-92.5918		1	10	3
BCPoulton AR-168	U.S.A.	Arkansas	Perry	Rock Creek	1 mi N Alpin	34.9853	-92.9789		2	1000	3
BCPoulton AR-212	U.S.A.	Arkansas	Perry	Big Maumelle River	1 mi NW Williams Jct. at Hwy 9	34.8924	-92.783		1	10	3
BCPoulton AR-300	U.S.A.	Arkansas	Perry	SouthForche la Fave River	1 mi SE Hollis at Hwy 7	34.8712	-93.1106		1	10	4
BCPoulton AR-166	U.S.A.	Arkansas	Perry	Rankin Creek	1 mi W Pleasant Valley at Hwy 300	34.968	-92.6868		1	10	4
BCPoulton AR-211	U.S.A.	Arkansas	Perry	Tributary Maumelle River	2 mi S Williams Jct. at Hwy 9	34.8516	-92.7625		2	1000	2
BCPoulton AR-301	U.S.A.	Arkansas	Perry	Bear Creek	2 mi SE Hollis	34.8506	-93.1006		2	1000	4
BCPoulton AR-214	U.S.A.	Arkansas	Perry	Browns Creek	2 mi W Williams Jct.	34.888	-92.8061		2	1000	3
BCPoulton AR-186	U.S.A.	Arkansas	Perry	Big Cove Creek	3 mi N Hollis at Hwy 7	34.9092	-93.1235		1	10	3
BCPoulton AR-167	U.S.A.	Arkansas	Perry	Greathouse Creek	3 mi NE Thornburg at Hwy 216	34.9573	-92.7544		1	10	2
BCPoulton AR-187	U.S.A.	Arkansas	Perry	Dry Run Creek	6 mi S Hollis at Hwy 7	34.7997	-93.1093		1	10	2
BCPoulton AR-310	U.S.A.	Arkansas	Pike	Antoine River	Antoine at Hwy 26	34.039	-93.418		1	10	4
BCPoulton AR-202	U.S.A.	Arkansas	Pike	Wolf Creek	Delight at Hwy 26	34.0318	-93.4999		1	10	4
BCPoulton AR-190	U.S.A.	Arkansas	Pike	Caddo River	Glenwood at Hwy 70	34.3211	-93.5523		1	10	4
BCPoulton AR-299	U.S.A.	Arkansas	Pike	Forrester Creek	Lodi at Hwy 84	34.3108	-93.7074		1	10	3
BCPoulton AR-16	U.S.A.	Arkansas	Polk	Rock Creek [McKinney Creek]	2 mi SW Mena at Hwy 71	34.5522	-94.3016		2	1000	3
BCPoulton AR-158	U.S.A.	Arkansas	Polk	Six Mile Creek	2.5 mi S Hatfield at Hwy 71	34.4602	-94.3933		1	10	3
BCPoulton AR-153	U.S.A.	Arkansas	Polk	Ouachita River	2.5 mi W Acorn	34.6611	-94.2654		2	1000	3
BCPoulton AR-155	U.S.A.	Arkansas	Polk	Ouachita River	3 mi NE Board Camp	34.5639	-94.065		2	1000	4
BCPoulton AR-157	U.S.A.	Arkansas	Polk	Mountain Fork Creek	4 mi NW Hatfield at Hwy 246	34.5051	-94.431		1	10	4
BCPoulton AR-14	U.S.A.	Arkansas	Polk	Tributary Johnson Creek	5 mi N Acorn at Hwy 71	34.7127	-94.1653		2	1000	3
BCPoulton AR-154	U.S.A.	Arkansas	Polk	Slaty Creek	8 mi E Acorn	34.6551	-94.0669		2	1000	3
BCPoulton AR-296	U.S.A.	Arkansas	Polk	Cossatot River	8 mi E Vandervoort at Hwy 246	34.3799	-94.2358		1	10	4
BCPoulton AR-15	U.S.A.	Arkansas	Polk	Ouachita River	Acorn at Hwy 71	34.6433	-94.1989		1	10	4
BCPoulton AR-156	U.S.A.	Arkansas	Polk	Macks Creek	Board Camp at Hwy 8	34.5371	-94.0972		1	10	4
BCPoulton AR-17	U.S.A.	Arkansas	Polk	McKinney Creek	Potter Junction at Hwy 71	34.5524	-94.3016		1	10	3
BCPoulton AR-185	U.S.A.	Arkansas	Pope	Isabell Creek	1 mi NE Moreland at Hwy 124	35.375	-92.9897		1	10	3
BCPoulton AR-131	U.S.A.	Arkansas	Pope	Dare Creek	1.5 mi N Hector at Hwy 27	35.4858	-92.969		1	10	2
BCPoulton AR-134	U.S.A.	Arkansas	Pope	Falling Water Creek at falls	11 mi E Sand Gap	35.722	-92.9493		1	10	3
BCPoulton AR-272	U.S.A.	Arkansas	Pope	West Fork Point Remove Creek	3 mi NE Economy at Hwy 247	35.324	-92.873		1	10	4
BCPoulton AR-235	U.S.A.	Arkansas	Pope	Tributary Little Creek	4 mi NW Scottsville	35.4781	-93.0927		2	1000	3
BCPoulton AR-133	U.S.A.	Arkansas	Pope	Illinois Bayou	5 mi N Hector at Hwy 27	35.5284	-92.9414		1	10	3
BCPoulton AR-184	U.S.A.	Arkansas	Pope	Illinois Bayou	5 mi N Hector at Hwy 27	35.5284	-92.9414		1	10	3
BCPoulton AR-132	U.S.A.	Arkansas	Pope	Tributary Illinois River	7 mi N Hector at Hwy 27	35.5284	-92.9416		2	1000	3
BCPoulton AR-236	U.S.A.	Arkansas	Pope	Big Piney Creek		35.5493	-93.1628	Long Pool Recreation Area	1	10	4
BCPoulton AR-280	U.S.A.	Arkansas	Pulaski	Callagahan Branch	3 mi W Mabelvale at Hwy 5	34.66	-92.4248		1	10	3
BCPoulton AR-95	U.S.A.	Arkansas	Pulaski	Five Mile Creek	North Little Rock at Hwy 107	34.8113	-92.2445		1	10	3
BCPoulton AR-5	U.S.A.	Arkansas	Randolph	Hagood Creek	0.5 mi S Middlebrook at Hwy 115	36.4532	-90.9277		1	10	3
BCPoulton AR-8	U.S.A.	Arkansas	Randolph	Janes Creek	1 mi S Ravenden Springs at Hwy 90	36.3025	-91.2331		1	10	4
BCPoulton AR-174	U.S.A.	Arkansas	Randolph	Eleven Point River	1 mi W Birdell at Hwy 62	36.2452	-91.0847		1	10	4
BCPoulton AR-7	U.S.A.	Arkansas	Randolph	Tributary Eleven Point River	1 mi W Eleven Point at Hwy 90	36.3532	-91.1056		2	1000	3
BCPoulton AR-111	U.S.A.	Arkansas	Randolph	Fourche Creek	1 mi W Middlebrook	36.4558	-90.9391		2	1000	4
BCPoulton AR-4	U.S.A.	Arkansas	Randolph	Big Creek [Ingram Creek]	1.5 mi E Maynard at Hwy 328	36.4124	-90.8702		1	10	3
BCPoulton AR-6, Duplicate of BCPoulton AR-112	U.S.A.	Arkansas	Randolph	Mud Creek	3 mi E Warm Springs at Hwy 251	36.4688	-91.0387		2	1000	3
BCPoulton AR-112, Duplicate of BCPoulton AR-6	U.S.A.	Arkansas	Randolph	Mud Creek	3 mi E Warm Springs at Hwy 251	36.4688	-91.0387		2	1000	3
BCPoulton AR-113	U.S.A.	Arkansas	Randolph	Tributary E250Eleven Point River	4 mi SE Dalton at Hwy 93	36.3804	-91.0982		2	1000	2
BCPoulton AR-175, Duplicate of BCPoulton AR-195	U.S.A.	Arkansas	Randolph	Eleven Point River	Dalton at Hwy 93	36.4185	-91.1387		1	10	4
BCPoulton AR-195, Duplicate of BCPoulton AR-175	U.S.A.	Arkansas	Randolph	Eleven Point River	Dalton at Hwy 93	36.4185	-91.1387		1	10	4
BCPoulton AR-210	U.S.A.	Arkansas	Saline	Cypress Creek	0.25 mi S Paron	34.7709	-92.76		2	1000	3
BCPoulton AR-208	U.S.A.	Arkansas	Saline	Middle Fork Saline River	0.5 mi W Crows at Hwy 5	34.615	-92.779		1	10	4
BCPoulton AR-279	U.S.A.	Arkansas	Saline	TributaryNorth ForkSaline River	1 mi N Paron	34.7852	-92.7605		2	1000	3
BCPoulton AR-209	U.S.A.	Arkansas	Saline	Alum ForkSaline River	3 mi N Rubicon at Hwy 9	34.6771	-92.7815		1	10	4
BCPoulton AR-258	U.S.A.	Arkansas	Saline	Salt Creek	Benton at Hwy 5	34.5896	-92.5932		1	10	3
BCPoulton AR-252	U.S.A.	Arkansas	Scott	Brushy Creek	1 mi S Harvey at Hwy 28	34.838	-93.7863		1	10	3
BCPoulton AR-150	U.S.A.	Arkansas	Scott	Buffalo Creek	1 mi S Needmore at Hwy 71	34.7969	-94.0443		1	10	4
BCPoulton AR-303	U.S.A.	Arkansas	Scott	Poteau River	1 mi SE Hon at AR-80	34.9274	-94.1685		1	10	4
BCPoulton AR-149	U.S.A.	Arkansas	Scott	Pack Saddle Creek	2 mi S Elm Park at Hwy 71	35.0041	-94.1203		2	1000	3
BCPoulton AR-254	U.S.A.	Arkansas	Scott	BigCedar Creek	3 mi E Cedar Creek at Hwy 28	34.7852	-93.8278		1	10	3
BCPoulton AR-267	U.S.A.	Arkansas	Scott	Rock Creek	4 mi SE Mansfield at AR-378	35.0163	-94.2142		1	10	3
BCPoulton AR-152	U.S.A.	Arkansas	Scott	Tributary Johnson Creek	4 mi W Y-City at US-71	34.7222	-94.1427		2	1000	2
BCPoulton AR-147	U.S.A.	Arkansas	Scott	East Fork Poteau River	8 mi E Waldron	34.9044	-93.9882		2	1000	3
BCPoulton AR-253	U.S.A.	Arkansas	Scott	West Weaver Creek	9 mi NE Cedar Creek	34.8222	-93.7418		2	1000	3
BCPoulton AR-148	U.S.A.	Arkansas	Scott	Petit Jean River	Elm Park	35.0198	-94.118		2	1000	4
BCPoulton AR-151.	U.S.A.	Arkansas	Scott	Mill Creek	Y-City	34.7372	-94.0804		2	1000	4
BCPoulton AR-127	U.S.A.	Arkansas	Searcy	Tributary Bear Creek	1 mi N Canaan at Hwy 27	35.8779	-92.701		2	1000	3
BCPoulton AR-234	U.S.A.	Arkansas	Searcy	Middle Fork Little Red River	1 mi SE Leslie at Hwy 65	35.8164	-92.5494		1	10	4
BCPoulton AR-125	U.S.A.	Arkansas	Searcy	Long Creek	2 mi E Landis	35.936	-92.4202		2	1000	3
BCPoulton AR-306	U.S.A.	Arkansas	Searcy	Buffalo River	2 mi N Silver Hill at US-65	35.9841	-92.7462		1	10	5
BCPoulton AR-197	U.S.A.	Arkansas	Searcy	Big Creek	2.5 mi E Harriet at Hwy 14	35.9788	-92.4815		1	10	4
BCPoulton AR-126	U.S.A.	Arkansas	Searcy	Forest Creek	3 mi W Marshall at Hwy 333	35.8952	-92.6822		1	10	3
BCPoulton AR-128	U.S.A.	Arkansas	Searcy	Bear Creek	3.5 mi SW Canaan at Hwy 27	35.8339	-92.7681		2	1000	4
BCPoulton AR-129	U.S.A.	Arkansas	Searcy	Aquifer discharge [Bear Creek]	8 mi SW Canaan at Hwy 27	35.8141	-92.7799		2	1000	3
BCPoulton AR-246	U.S.A.	Arkansas	Sebastian	Tributary Washburn Creek	1 mi E Milltown at Hwy 252	35.1577	-94.1293		2	1000	2
BCPoulton AR-243	U.S.A.	Arkansas	Sebastian	Prairie Creek	1 mi NW Old Jenny Lind at Hwy 71	35.1096	-94.2673		1	10	3
BCPoulton AR-245	U.S.A.	Arkansas	Sebastian	Old Prairie Creek	3 mi NW Huntington	35.1046	-94.2311		2	1000	3
BCPoulton AR-244	U.S.A.	Arkansas	Sebastian	Vinyard Creek	4 mi SW Greenwood at Hwy 71	35.1825	-94.2874		1	10	3
BCPoulton AR-268	U.S.A.	Arkansas	Sebastian	James Creek	5 mi E Hartford	35.009	-94.3119		2	1000	3
BCPoulton AR-269	U.S.A.	Arkansas	Sebastian	Tributary Sugar Creek	5 mi SW Hartford	34.9801	-94.4372		2	1000	2
BCPoulton AR-172	U.S.A.	Arkansas	Sebastian	Big Creek	Bloomer at Hwy 22	35.2929	-94.1328		1	10	3
BCPoulton AR-327, Duplicate of BCPoulton AR-305	U.S.A.	Arkansas	Sevier	Saline River	[E of] Lockesburg at Hwy 24	33.9623	-94.0614		2	1000	4
BCPoulton AR-161	U.S.A.	Arkansas	Sevier	Pond Creek	0.5 mi SW Horatio at Hwy 41	33.9252	-94.3747		1	10	3
BCPoulton AR-200	U.S.A.	Arkansas	Sevier	Winters Creek	1 mi SE Falls Chapel at Hwy 71	33.8468	-94.1519		1	10	2
BCPoulton AR-201	U.S.A.	Arkansas	Sevier	Big Belleville Creek	1.5 mi S Lockesburg at Hwy 71	33.9469	-94.1751		1	10	3
BCPoulton AR-18	U.S.A.	Arkansas	Sevier	Story Creek	2.5 mi S Gillham at Hwy 71	34.131	-94.309		1	10	2
BCPoulton AR-311	U.S.A.	Arkansas	Sevier	Cossatot River	3 mi W Lockesburg at Hwy 24	33.9715	-94.2226		1	10	4
BCPoulton AR-305, Duplicate of BCPoulton AR-327	U.S.A.	Arkansas	Sevier	Saline River	7 mi E Lockesburg at Hwy 24	33.9623	-94.0614		1	10	4
BCPoulton AR-27	U.S.A.	Arkansas	Sharp	Piney Fork	0.5 mi N Evening Shade at Hwy 167	36.0807	-91.6108		1	10	4
BCPoulton AR-10	U.S.A.	Arkansas	Sharp	Hackney Creek	1 mi N AshFlat at Hwy 62	36.243	-91.5925		1	10	3
BCPoulton AR-26	U.S.A.	Arkansas	Sharp	Whaley Creek	3 mi E Evening Shade at Hwy 56	36.0627	-91.554		1	10	3
BCPoulton AR-9	U.S.A.	Arkansas	Sharp	Martins Creek	3 mi E Ozark Acres at Hwy 63	36.2732	-91.3333		1	10	3
BCPoulton AR-116	U.S.A.	Arkansas	Sharp	Worthington Creek	3 mi NE AshFlat at Hwy 62	36.2555	-91.5736		1	10	2
BCPoulton AR-114	U.S.A.	Arkansas	Sharp	Tributary Spring River	3 mi SW Williford at Hwy 58	36.2163	-91.3877		2	1000	3
BCPoulton AR-196	U.S.A.	Arkansas	Sharp	Sugar Creek	4 mi E Hardy at Hwy 62	36.3028	-91.4274		1	10	3
BCPoulton AR-115	U.S.A.	Arkansas	Sharp	Hurricanee Creek	6 mi N Poughkeepsie	36.1366	-91.4605		2	1000	3
BCPoulton AR-229	U.S.A.	Arkansas	Sharp	Sidney Creek	Sidney at Hwy 58	36.0009	-91.6586		1	10	2
BCPoulton AR-232	U.S.A.	Arkansas	Stone	North Sylamore Creek	3 mi NE Fiftysix (a crossroads)	35.9699	-92.1709		2	1000	3
BCPoulton AR-123	U.S.A.	Arkansas	Stone	Blanchard Springs	3 mi NW [NE] Fiftysix (a crossroads)	35.9675	-92.1723	Blanchard Springs Recreation Area	2	1000	1
BCPoulton AR-122	U.S.A.	Arkansas	Stone	Livingston Creek	3.5 mi N Allison at Hwy 5	35.9796	-92.0914		1	10	3
BCPoulton AR-231	U.S.A.	Arkansas	Stone	Rocky Bayou	4 mi E Mountain View at Hwy 14	35.8599	-92.0469		1	10	4
BCPoulton AR-124	U.S.A.	Arkansas	Stone	Roasting Ear Creek	4 mi NE Onia	35.9494	-92.2832		2	1000	4
BCPoulton AR-121	U.S.A.	Arkansas	Stone	Sugarloaf Creek	4 mi S CalicoRock at Hwy 5	36.0705	-92.1522		1	10	3
BCPoulton AR-233	U.S.A.	Arkansas	Stone	Tributary Roasting Ear Creek	5 mi NW Onia	35.9359	-92.3633		2	1000	3
BCPoulton AR-12	U.S.A.	Arkansas	Stone	Tomahawk Creek	6 mi SW Mountain View at Hwy 9	35.8128	-92.1779		1	10	4
BCPoulton AR-60	U.S.A.	Arkansas	Union	South ForkMill Creek	1.5 mi E Old Union at Hwy 15	33.2357	-92.5081		2	1000	3
BCPoulton AR-59	U.S.A.	Arkansas	Union	Beech Creek	2.5 mi S Wesson	33.087	-92.7469		2	1000	4
BCPoulton AR-275	U.S.A.	Arkansas	Van Buren	Pine Mountain Creek	2 mi N Damascus at US-65	35.3965	-92.3916		1	10	3
BCPoulton AR-274	U.S.A.	Arkansas	Van Buren	South Fork Little Red River	3 mi NE Scotland at AR-95	35.5487	-92.5854		1	10	4
BCPoulton AR-13	U.S.A.	Arkansas	Van Buren	Weaver Creek	3 mi W Shirley at AR-16	35.6479	-92.3171		1	10	3
BCPoulton AR-130	U.S.A.	Arkansas	Van Buren	Archey Creek	6 mi N Alread at AR-254	35.6887	-92.6501		1	10	4
BCPoulton AR-291	U.S.A.	Arkansas	Washington	Lee Creek	at Hwy 170	35.7817	-94.2493	Devils Den State Park	2	1000	4
BCPoulton AR-290	U.S.A.	Arkansas	Washington	Illinois River	Hogeye at Hwy 156	35.9202	-94.2687		1	10	3
BCPoulton AR-289	U.S.A.	Arkansas	Washington	Clear Creek	Savoy	36.1037	-94.3366		2	1000	4
BCPoulton AR-97	U.S.A.	Arkansas	White	Clifty Creek	1 mi NW Romance at Hwy 5	35.2511	-92.0667		2	1000	2
BCPoulton AR-100	U.S.A.	Arkansas	White	Theif Creek	1.5 mi W Center Hill at Hwy 36	35.27	-91.9038		1	10	3
BCPoulton AR-99	U.S.A.	Arkansas	White	Tributary East Fork Cadron Creek	2 mi E Rosebud at Hwy 36	35.3266	-92.0506		2	1000	2
BCPoulton AR-98	U.S.A.	Arkansas	White	Cedar Creek	2 mi S Rosebud at Hwy 5	35.3016	-92.0818		1	10	3
BCPoulton AR-101	U.S.A.	Arkansas	White	Tributary Brier Creek	Dewey at Hwy 305	35.4162	-91.7645		2	1000	2
BCPoulton AR-96	U.S.A.	Arkansas	White	Tributary Little Cypress Creek	El Paso at Hwy 5	35.1259	-92.0973		1	10	2
BCPoulton AR-102	U.S.A.	Arkansas	White	Tributary Fourteen Mile Creek	Sunnydale at Hwy 124	35.4478	-91.7024		2	1000	2
BCPoulton AR-169	U.S.A.	Arkansas	Yell	Keeland Creek	1.5 mi S Ola at Hwy 7	35.0137	-93.2227		1	10	3
BCPoulton AR-251	U.S.A.	Arkansas	Yell	Forche la Fave River	2 mi S Briggsville at Hwy 307	34.9032	-93.4975		1	10	4
BCPoulton AR-250	U.S.A.	Arkansas	Yell	Peavine Creek	3 mi N Rover at Hwy 27	34.9824	-93.3803		1	10	3
BCPoulton AR-145	U.S.A.	Arkansas	Yell	Dutch Creek	3.5 mi W Waltreak	34.9761	-93.6751		2	1000	4
BCPoulton AR-249	U.S.A.	Arkansas	Yell	Gilkey Creek	4 mi S Danville at Hwy 27	35.0128	-93.3839		1	10	3
BCPoulton AR-143	U.S.A.	Arkansas	Yell	Riley Creek	4 mi SW Belleville	35.0539	-93.4851		2	1000	2
BCPoulton AR-293	U.S.A.	Arkansas	Yell	Haynes Creek	4 mi W Dardanelle at Hwy 155	35.2252	-93.2279		2	1000	3
BCPoulton AR-262	U.S.A.	Arkansas	Yell	Haw Creek	5 mi NE Aly at Hwy 27	34.8276	-93.4193		1	10	3
BCPoulton AR-144	U.S.A.	Arkansas	Yell	Lucas Creek	5 mi SW Danville at Hwy 80	35.0026	-93.4688		2	1000	3
BCPoulton AR-146	U.S.A.	Arkansas	Yell	Sinco Branch	5 mi W Waltreak	34.9939	-93.6694		2	1000	3
BCPoulton MO-177	U.S.A.	Missouri	Barry	Tributary Flat Creek	1 mi S. Clio at Hwy 39	36.755	-93.6658		2	1000	3
BCPoulton MO-139	U.S.A.	Missouri	Barry	East Fork Rock Creek	2 mi N Mano at Hwy M	36.6093	-93.7001		1	10	3
BCPoulton MO-58	U.S.A.	Missouri	Barry	Shoal Creek	2.5 mi E Wheaton at Hwy W	36.7599	-94.0138		1	10	3
BCPoulton MO-129	U.S.A.	Missouri	Barry	Flat Creek	2.5 mi S Clio at Hwy 39	36.7325	-93.6702		1	10	4
BCPoulton MO-138	U.S.A.	Missouri	Barry	Roaring River	at Hwy F	36.5811	-93.8341	Roaring River State Park	1	10	4
BCPoulton MO-59	U.S.A.	Missouri	Barry	[Little] Flat Creek	McDowell at Hwy C	36.8221	-93.7947		1	10	4
BCPoulton MO-115	U.S.A.	Missouri	Benton	South Fork Creek	1 mi E Whitaker at Hwy 83	38.2146	-93.3588		1	10	3
BCPoulton MO-12	U.S.A.	Missouri	Benton	Bird Branch	1 mi N of Poplar	38.3339	-93.3412		2	1000	2
BCPoulton MO-13	U.S.A.	Missouri	Benton	Cole Camp Creek	3.5 mi E Lincoln	38.3965	-93.2838		2	1000	3
BCPoulton MO-14	U.S.A.	Missouri	Benton	Lake Creek	Lake Creek at Hwy JJ	38.5102	-93.1408		1	10	3
BCPoulton MO-34	U.S.A.	Missouri	Bollinger	Crooked Creek	0.5 mi N Glenallen	37.3238	-90.0324		2	1000	3
BCPoulton MO-164	U.S.A.	Missouri	Bollinger	Hurricanee Creek	1 mi E Marble Hill at Hwy 34	37.3049	-89.9568		1	10	4
BCPoulton MO-162	U.S.A.	Missouri	Bollinger	Whitewater River	5.5 mi N Patton at Hwy 51	37.5789	-90.001		1	10	4
BCPoulton MO-84	U.S.A.	Missouri	Boone	Rocky Fork Creek	2 mi N Prathersville at Hwy 63	39.0382	-92.3314		1	10	3
BCPoulton MO-83	U.S.A.	Missouri	Boone	Perche Creek	3 mi E Harrisburg at Hwy 124	39.1263	-92.4104		1	10	3
BCPoulton MO-207	U.S.A.	Missouri	Boone	Little Cedar Creek	7 mi E Columbia at Hwy WW	38.9173	-92.1738		1	10	3
BCPoulton MO-107	U.S.A.	Missouri	Butler	Tributary Black River	0.5 mi SE Hendrickson at Hwy O	36.8952	-90.4555		2	1000	3
BCPoulton MO-211	U.S.A.	Missouri	Butler	Tenmile Creek	7 mi E Ellisnore[Ellsinore] at Hwy 60	36.8209	-90.589		2	1000	4
BCPoulton MO-86	U.S.A.	Missouri	Callaway	Youngs Creek	2 mi NW HomePrairie at Hwy C	38.7801	-91.9383		1	10	3
BCPoulton MO-87	U.S.A.	Missouri	Callaway	Logan Creek	2.5 mi E Reform at Hwy O	38.7898	-91.7538		1	10	2
BCPoulton MO-85	U.S.A.	Missouri	Callaway	Middle River	4 mi SW Fulton at Hwy H	38.8176	-92.0205		1	10	4
BCPoulton MO-143	U.S.A.	Missouri	Camden	Linn Creek	Linn Creek at Hwy 54	38.038	-92.7068		1	10	3
BCPoulton MO-163	U.S.A.	Missouri	Cape Girargeau	Dillard Creek	Gravel Hill at Hwy 34	37.3575	-89.8399		1	10	3
BCPoulton MO-101	U.S.A.	Missouri	Carter	South ForkBigBrushy Creek	10 mi E Van Buren at Hwy H	37.0181	-90.854		1	10	3
BCPoulton MO-100	U.S.A.	Missouri	Carter	Carter Creek	4 mi NE Van Buren at Hwy 60	37.0377	-90.9569		1	10	3
BCPoulton MO-133b	U.S.A.	Missouri	Carter	Mill Creek	6 mi NW Van Buren at Hwy M	37.066	-91.0442		2	1000	5
BCPoulton MO-122	U.S.A.	Missouri	Carter	Chilton Creek	7 mi S Van Buren at Hwy Z	36.9232	-90.9695		1	10	3
BCPoulton MO-171	U.S.A.	Missouri	Carter	Current River	Van Buren at Hwy 60	36.9916	-91.015		1	10	5
BCPoulton MO-9	U.S.A.	Missouri	Cedar	Cedar Creek	3 mi SW Cedar Springs at Hwy 39	37.8342	-93.8757		1	10	4
BCPoulton MO-8	U.S.A.	Missouri	Cedar	Silver Creek	6 mi N Stockton at Hwy J	37.7561	-93.7576		1	10	4
BCPoulton MO-205	U.S.A.	Missouri	Christian	Bull Creek	2 mi E Hwy W at Hwy A	36.8181	-93.1801		2	1000	4
BCPoulton MO-178	U.S.A.	Missouri	Christian	Finley Creek	Linden at Hwy 125	37.0455	-93.1335		1	10	4
BCPoulton MO-19	U.S.A.	Missouri	Cole	Meadows Creek	4 mi N Elston at Hwy 179	38.6593	-92.3319		1	10	3
BCPoulton MO-148	U.S.A.	Missouri	Cole	Honey Creek	4 mi W Wardsville at	38.4913	-92.2412		2	1000	3
BCPoulton MO-17	U.S.A.	Missouri	Cooper	Wolf Creek	3 mi N Prairie Home at Hwy EE	38.8559	-92.5637		1	10	3
BCPoulton MO-16	U.S.A.	Missouri	Cooper	Petite Saline Creek	4 mi W Bunceton at Hwy E	38.8022	-92.8705		1	10	4
BCPoulton MO-81	U.S.A.	Missouri	Cooper	Stevens Branch	Speed at Hwy F	38.8483	-92.8011		1	10	3
BCPoulton MO-24	U.S.A.	Missouri	Crawford	Meramec River	1 mi N Steelville at Hwy 19	37.9816	-91.3702		1	10	4
BCPoulton MO-94	U.S.A.	Missouri	Crawford	Dry Creek	1.5 mi S Cherryville at Hwy HH	37.8352	-91.2667		1	10	3
BCPoulton MO-25	U.S.A.	Missouri	Crawford	Suzzah Creek	4 mi E Elayer at Hwy 8	37.9747	-91.2047		1	10	4
BCPoulton MO-93	U.S.A.	Missouri	Crawford	Prairie Creek	4 mi N Cuba	38.1186	-91.4117		2	1000	3
BCPoulton MO-191	U.S.A.	Missouri	Crawford	Tributary Meramec River	9 mi W Stellville [Steelville] at Hwy 8	37.9542	-91.4484		2	1000	2
BCPoulton MO-62	U.S.A.	Missouri	Dade	Maze Creek	2.5 mi N Dadeville at Hwy 245	37.5182	-93.6725		1	10	3
BCPoulton MO-7	U.S.A.	Missouri	Dade	Horse Creek	3 mi W Sylvania at Hwy E	37.4938	-94.0686		1	10	3
BCPoulton MO-67	U.S.A.	Missouri	Dallas	Greasy Creek	1 mi E Buffalo at Hwy 32	37.6408	-93.0675		1	10	4
BCPoulton MO-69	U.S.A.	Missouri	Dallas	Fourmile Creek	2.5 mi S Windyville at Hwy P	37.6781	-92.9198		1	10	3
BCPoulton MO-68	U.S.A.	Missouri	Dallas	Sugar Tree Creek	5 mi E Buffalo at Hwy K	37.6349	-93.019		1	10	3
BCPoulton MO-118	U.S.A.	Missouri	Dallas	Niangua River	Moon Valley Access at Hwy K	37.7019	-92.8816		2	1000	4
BCPoulton MO-96	U.S.A.	Missouri	Dent	Meramec River	1 mi NE Short Bend at Hwy 19	37.7501	-91.4234		1	10	3
BCPoulton MO-40	U.S.A.	Missouri	Dent	Dry Fork Creek	7 mi W Salem at Hwy H	37.6349	-91.6599		1	10	2
BCPoulton MO-95	U.S.A.	Missouri	Dent	Crooked Creek	Sligo at Hwy TT	37.7757	-91.3711		1	10	3
BCPoulton MO-125	U.S.A.	Missouri	Douglas	Indian Creek	10 mi E Vanzant at Hwy 76	36.9691	-92.1347		1	10	4
BCPoulton MO-136	U.S.A.	Missouri	Douglas	Brush Creek	2 mi SE Gentryville at Hwy 14	36.8523	-92.3412		1	10	3
BCPoulton MO-50	U.S.A.	Missouri	Douglas	Cowskin Creek	4 mi W Ava at Hwy Y	36.9651	-92.7263		1	10	3
BCPoulton MO-126	U.S.A.	Missouri	Douglas	North Fork White River	Hebron Access at Hwy AA	36.8516	-92.1867		1	10	4
BCPoulton MO-51	U.S.A.	Missouri	Douglas	Spring Creek	Smallett at Hwy A	36.8497	-92.7148		1	10	3
BCPoulton MO-153	U.S.A.	Missouri	Franklin	St. Johns Creek	3 mi S Clover Bottom at Hwy AJ	38.4653	-91.1264		1	10	3
BCPoulton MO-22	U.S.A.	Missouri	Franklin	Red Oak Creek	6 mi S Gerald at Hwy AN	38.3215	-91.3397		1	10	4
BCPoulton MO-23	U.S.A.	Missouri	Franklin	Bourbeuse River	7 mi S Gerald at Hwy H	38.3181	-91.3327		1	10	4
BCPoulton MO-155	U.S.A.	Missouri	Franklin	Brush Creek	7 mi SE Piney Park at Hwy K	38.2296	-91.0224		1	10	3
BCPoulton MO-154	U.S.A.	Missouri	Franklin	Bourbeuse River	Union Access at Hwy 50	38.4442	-90.9951		2	1000	4
BCPoulton MO-91	U.S.A.	Missouri	Gasconade	Cedar Branch	0.8 mi N New Wallam	38.3871	-91.5738		2	1000	3
BCPoulton MO-208	U.S.A.	Missouri	Gasconade	Crider Creek	3 mi N Bland at Hwy A	38.3663	-91.6297		1	10	3
BCPoulton MO-92	U.S.A.	Missouri	Gasconade	Red Oak Creek	3 mi S Owensville at Hwy 19	38.3104	-91.4841		1	10	3
BCPoulton MO-90	U.S.A.	Missouri	Gasconade	First Creek	4 mi W Swiss	38.5876	-91.5388		2	1000	2
BCPoulton MO-21	U.S.A.	Missouri	Gasconade	Second Creek	5 mi W Drake at Hwy 50	38.4856	-91.5297		1	10	2
BCPoulton MO-113	U.S.A.	Missouri	Henry	Fields Creek	4 mi W Clinton at Hwy 7	38.3996	-93.8347		1	10	3
BCPoulton MO-114	U.S.A.	Missouri	Henry	Otter Creek	5 mi W Mt. Zion at Hwy Z	38.2199	-93.7283		2	1000	3
BCPoulton MO-116	U.S.A.	Missouri	Hickory	Weaubleau Creek	1.5 mi NW Weaubleau	37.8955	-93.5148		2	1000	4
BCPoulton MO-82	U.S.A.	Missouri	Howard	Moniteau Creek	8 mi E Fayette	39.1496	-92.5218		2	1000	3
BCPoulton MO-212	U.S.A.	Missouri	Howell	South Fork Spring River	2 mi W Lanton at Hwy 142	36.5193	-91.8335		1	10	3
BCPoulton MO-168	U.S.A.	Missouri	Iron	Crane Pond Creek	1 mi E Minimum at Hwy C	37.3763	-90.5863		1	10	4
BCPoulton MO-209	U.S.A.	Missouri	Iron	Neals Creek	1.5 mi SE Bixby	37.647	-91.0895		1	10	3
BCPoulton MO-200	U.S.A.	Missouri	Iron	Big Creek	Annapolis at Hwy K	37.3586	-90.7055		1	10	3
BCPoulton MO-132	U.S.A.	Missouri	Iron	Marble Creek	Madison Co. line at Hwy E	37.4456	-90.5477		1	10	4
BCPoulton MO-5	U.S.A.	Missouri	Jasper	Center Creek	2.5 mi S Reeds	37.0823	-94.167		1	10	4
BCPoulton MO-6	U.S.A.	Missouri	Jasper	Dry Creek	9 mi NE Carthage at Hwy BB	37.2398	-94.1984		1	10	3
BCPoulton MO-194	U.S.A.	Missouri	Jefferson	Joachim Creek	3 mi E [West] Festus at Hwy A	38.2173	-90.4404		1	10	3
BCPoulton MO-159	U.S.A.	Missouri	Jefferson	Cotter Creek	3 mi N Desoto at Hwy 21	38.1832	-90.5316		1	10	3
BCPoulton MO-158	U.S.A.	Missouri	Jefferson	Big River	3 mi SW Vineland at Hwy 21	38.0845	-90.6619		2	1000	4
BCPoulton MO-196	U.S.A.	Missouri	Jefferson	Glaize Creek	Antonia at Hwy M	38.3632	-90.4646		2	1000	2
BCPoulton MO-195	U.S.A.	Missouri	Jefferson	Heads Creek	House Springs at Hwy 30	38.415	-90.5802		1	10	3
BCPoulton MO-46	U.S.A.	Missouri	Laclede	Mill Creek	1 mi SE Nebo at Hwy 32	37.5626	-92.324		1	10	3
BCPoulton MO-71	U.S.A.	Missouri	Laclede	Brush Creek	2.5 mi N Morgan at Hwy PP	37.5432	-92.672		1	10	3
BCPoulton MO-72	U.S.A.	Missouri	Laclede	Osage Fork Gasconade River	3 mi E Morgan at Hwy J	37.4977	-92.6297		1	10	4
BCPoulton MO-184	U.S.A.	Missouri	Laclede	Tributary Osage Fork River	6 mi S Stoutland at Hwy N	37.7462	-92.4865		2	1000	3
BCPoulton MO-70	U.S.A.	Missouri	Laclede	Spring Creek	8 mi SW Lebanon [Spring Hollow?] at Hwy 32	37.6314	-92.783		2	1000	2
BCPoulton MO-47	U.S.A.	Missouri	Laclede	Osage Fork Creek	Dryknob Access at Hwy 32	37.6335	-92.4537		1	10	4
BCPoulton MO-185	U.S.A.	Missouri	Laclede	Gasconade River	Hazelgreen at Hwy I-44	37.76	-92.4526		1	10	4
BCPoulton MO-60	U.S.A.	Missouri	Lawrence	Spring River	1 mi S Verona	36.9483	-93.7936		2	1000	3
BCPoulton MO-61	U.S.A.	Missouri	Lawrence	Truitt Creek	3 mi N Mt. Vernon at Hwy 39	37.1409	-93.8315		1	10	3
BCPoulton MO-167	U.S.A.	Missouri	Madison	St. Francis River	1 mi E Jewett at Hwy C	37.385	-90.4743		1	10	4
BCPoulton MO-33	U.S.A.	Missouri	Madison	Castor River	2 mi SE Cornwall at Hwy V	37.4976	-90.1882		1	10	4
BCPoulton MO-199	U.S.A.	Missouri	Madison	Rock Creek	3 mi N French Mills at Hwy E	37.4973	-90.4715		1	10	3
BCPoulton MO-165	U.S.A.	Missouri	Madison	Castor River	3 mi S Marquand at Hwy DD	37.3988	-90.1568		1	10	3
BCPoulton MO-166	U.S.A.	Missouri	Madison	Shetley Creek	5 mi SW Marquand at Hwy M	37.3782	-90.2266		1	10	3
BCPoulton MO-198	U.S.A.	Missouri	Madison	Barnes Creek	5 mi W Fredricktown at Hwy 72	37.5706	-90.3845		1	10	3
BCPoulton MO-188	U.S.A.	Missouri	Maries	Fly Creek	1 mi W Vienna at Hwy 47	38.1851	-91.9675		1	10	3
BCPoulton MO-187	U.S.A.	Missouri	Maries	Little Maries River	2 mi NW Brinktown at Hwy 133	38.1506	-92.1065		1	10	3
BCPoulton MO-189	U.S.A.	Missouri	Maries	Spring Creek	5 mi W Vichy at Hwy A	38.1242	-91.8556		1	10	4
BCPoulton MO-2	U.S.A.	Missouri	McDonald	North Elkhorn Creek	1 mi S McNatt	36.7199	-94.2973		2	1000	3
BCPoulton MO-176	U.S.A.	Missouri	McDonald	Little Sugar Creek	1.5 mi E Jane at Hwy 90	36.552	-94.2827		1	10	4
BCPoulton MO-1	U.S.A.	Missouri	McDonald	Indian Creek	Anderson at Hwy 71	36.6483	-94.434		1	10	4
BCPoulton MO-57	U.S.A.	Missouri	McDonald	Elkhorn Creek	Bethpage at Hwy 76	36.6885	-94.235		1	10	3
BCPoulton MO-78	U.S.A.	Missouri	Miller	Blue Spring Creek [Little Gravois Creek]	1 mi W Bagnell at Hwy 54	38.2339	-92.6217		2	1000	4
BCPoulton MO-76	U.S.A.	Missouri	Miller	Dog Creek	2.5 mi E Tuscumbia at Hwy 17	38.2177	-92.4399		1	10	3
BCPoulton MO-119	U.S.A.	Missouri	Miller	Brumley Creek	3 mi S Brumley at Hwy C	38.0505	-92.4842		1	10	3
BCPoulton MO-77	U.S.A.	Missouri	Miller	LittleSaline Creek	3.5 mi N Tuscumbia	38.2692	-92.4625		2	1000	3
BCPoulton MO-75	U.S.A.	Missouri	Miller	Barren Fork	5 mi NW Iberia at Hwy 17	38.1362	-92.3428		1	10	3
BCPoulton MO-146	U.S.A.	Missouri	Moniteau	Strait Fork Moreau Creek	2 mi E Fortuna at Hwy W	38.568	-92.7582		1	10	4
BCPoulton MO-80	U.S.A.	Missouri	Moniteau	TributaryNorth Moreau Creek	3 mi S Clarksburg at Hwy E	38.6063	-92.6893		2	1000	2
BCPoulton MO-120	U.S.A.	Missouri	Moniteau	Splice Creek	3 mi W Lipus at Hwy 179	38.844	-92.5105		1	10	3
BCPoulton MO-79	U.S.A.	Missouri	Moniteau	South Moreau Creek	4 mi S High Point at Hwy CC	38.4307	-92.6013		1	10	3
BCPoulton MO-18	U.S.A.	Missouri	Moniteau	Little Moniteau Creek	5 mi E Kliever at Hwy N	38.6797	-92.4401		1	10	3
BCPoulton MO-147	U.S.A.	Missouri	Moniteau	Burris Fork Creek	5 mi S California at Hwy 87	38.5497	-92.571		1	10	4
BCPoulton MO-89	U.S.A.	Missouri	Montgomery	Bear Creek	1.5 mi SE Big Spring	38.7886	-91.463		2	1000	3
BCPoulton MO-88	U.S.A.	Missouri	Montgomery	Dry Fork Creek	Americus at Hwy P	38.7748	-91.5651		1	10	3
BCPoulton MO-145	U.S.A.	Missouri	Morgan	Gravois Creek	2.5 mi N Gravois Mills at Hwy 5	38.3367	-92.8529		1	10	4
BCPoulton MO-144	U.S.A.	Missouri	Morgan	Soap Creek	3 mi S Gravois Mills at Hwy 5	38.2749	-92.8216		1	10	3
BCPoulton MO-204	U.S.A.	Missouri	Newton	Shoal Creek	3 mi S Joplin at Hwy 71	37.0109	-94.4798		1	10	4
BCPoulton MO-4	U.S.A.	Missouri	Newton	Shoal Creek	Newtonia at Hwy W	36.9394	-94.1911		1	10	4
BCPoulton MO-3	U.S.A.	Missouri	Newton	South Indian Creek	Stella at Hwy A	36.7668	-94.2025		1	10	3
BCPoulton MO-173	U.S.A.	Missouri	Oregon	Eleven Point River	at Forest Rd. 3190	36.7651	-91.2669	Mark Twain National Forest	2	1000	5
BCPoulton MO-174	U.S.A.	Missouri	Oregon	Warm Fork Spring River	1 mi NE Thayer at Hwy 19	36.5521	-91.5395		1	10	4
BCPoulton MO-135	U.S.A.	Missouri	Oregon	Hurricanee Creek	6 mi W Wilderness	36.788	-91.2736		2	1000	3
BCPoulton MO-150	U.S.A.	Missouri	Osage	Bailys Creek	1 mi N Aud at Hwy HH	38.5711	-91.7232		1	10	3
BCPoulton MO-149	U.S.A.	Missouri	Osage	Maries River	3 mi E Koeltstown at Hwy P	38.3339	-91.9927		1	10	4
BCPoulton MO-131	U.S.A.	Missouri	Osage	Gasconade River	3.5 mi E Rich Mountain [Fountain] at Hwy 89	38.3888	-91.8202		1	10	4
BCPoulton MO-20	U.S.A.	Missouri	Osage	Loose Creek	4 mi W Linn at Hwy 50	38.5053	-91.942		1	10	3
BCPoulton MO-128	U.S.A.	Missouri	Ozark	Lick Creek	2 mi N Howards Ridge at Hwy J	36.5501	-92.344		1	10	3
BCPoulton MO-137	U.S.A.	Missouri	Ozark	Brixey Creek	2 mi SRock Bridge at Hwy 95	36.7716	-92.4047		1	10	2
BCPoulton MO-175	U.S.A.	Missouri	Ozark	North Fork White River	6 mi N Tecumseh at Hwy KK	36.6584	-92.2297		1	10	4
BCPoulton MO-52	U.S.A.	Missouri	Ozark	West Fork White River [Little North Fork White River]	Thornfield at Hwy 95	36.7065	-92.6607		2	1000	4
BCPoulton MO-127	U.S.A.	Missouri	Ozark	Pine Creek	Zanoni at Hwy 181	36.6841	-92.3317		1	10	3
BCPoulton MO-53	U.S.A.	Missouri	Ozark	South Fork Creek at Locust		36.5659	-92.5378		2	1000	3
BCPoulton MO-197	U.S.A.	Missouri	Perry	Saline Creek	4 mi W Perryville at Hwy T	37.7079	-89.9485		2	1000	4
BCPoulton MO-15	U.S.A.	Missouri	Pettis	Shaver Creek	3.5 mi N Smithton	38.724	-93.0911		2	1000	3
BCPoulton MO-206	U.S.A.	Missouri	Phelps	Beaver Creek	1.5 mi N Vida at Hwy 63	37.8794	-91.7953		1	10	3
BCPoulton MO-190	U.S.A.	Missouri	Phelps	Dry Fork Creek	3 mi SE St. James at MO-68	37.9648	-91.5803		1	10	4
BCPoulton MO-124	U.S.A.	Missouri	Phelps	Little Piney Creek	5 mi S Vida	37.7832	-91.8155		2	1000	3
BCPoulton MO-130	U.S.A.	Missouri	Phelps	Mill Creek	2 mi S Hwy P	37.8713	-91.9295	Mill Creek Recreation Area	2	1000	3
BCPoulton MO-117	U.S.A.	Missouri	Polk	Brush Creek	0.5 mi W Humansville at Hwy N	37.7926	-93.5909		1	10	3
BCPoulton MO-66	U.S.A.	Missouri	Polk	Panther Creek	1 mi S Polk at Hwy DD[C]	37.7142	-93.295		1	10	3
BCPoulton MO-64	U.S.A.	Missouri	Polk	Piper Creek	2.5 mi N Bolivar at Hwy D	37.6504	-93.3886		1	10	4
BCPoulton MO-63	U.S.A.	Missouri	Polk	Tributary Bear Creek	3 mi SW Bolivar at Hwy T	37.5986	-93.4625		2	1000	2
BCPoulton MO-142	U.S.A.	Missouri	Polk	Asher Creek	4 mi SW Morrisville	37.437	-93.4651		2	1000	3
BCPoulton MO-65	U.S.A.	Missouri	Polk	Pomme de Terre River	5 mi N Bolivar at Hwy D	37.6821	-93.3706		1	10	4
BCPoulton MO-74	U.S.A.	Missouri	Pulaski	Tavern Creek	2.5 mi W Crocker at Hwy U	37.9587	-92.3049		1	10	4
BCPoulton MO-186	U.S.A.	Missouri	Pulaski	Big Piney River	Devils Elbow	37.8484	-92.0625		2	1000	4
BCPoulton MO-169	U.S.A.	Missouri	Reynolds	Sinking Creek	1.5 mi SE Redford at Hwy K	37.3082	-90.8772		1	10	3
BCPoulton MO-39	U.S.A.	Missouri	Reynolds	Tributary East [West] Fork Black River	4 mi NE Centerville at Hwy 72	37.4508	-90.8949		2	1000	3
BCPoulton MO-201	U.S.A.	Missouri	Reynolds	North Fork Webb Creek	8 mi SE Ellington at Hwy HH	37.1645	-90.9426		1	10	2
BCPoulton MO-170	U.S.A.	Missouri	Reynolds	Tributary Logan Creek	Ellington at Hwy Y	37.2473	-90.9673		2	1000	3
BCPoulton MO-38	U.S.A.	Missouri	Reynolds	East Fork Black River	Lesterville at Hwy 21-49-72	37.4506	-90.8275		1	10	4
BCPoulton MO-210	U.S.A.	Missouri	Reynolds	West Fork Black River	West Fork at Hwy KK	37.4945	-91.1102		1	10	3
BCPoulton MO-110	U.S.A.	Missouri	Ripley	Barton Branch	10 mi N Doniphan at Hwy NN	36.7567	-90.8087		1	10	3
BCPoulton MO-109	U.S.A.	Missouri	Ripley	North Prong Little Black River	12 mi N Doniphan at Hwy NN	36.7795	-90.7987		1	10	4
BCPoulton MO-108	U.S.A.	Missouri	Ripley	Little Logan Creek	3 mi NE Doniphan	36.6405	-90.7836		2	1000	2
BCPoulton MO-112	U.S.A.	Missouri	Ripley	Mulberry Creek	3 mi S Doniphan at Hwy 21	36.5807	-90.8816		1	10	3
BCPoulton MO-111	U.S.A.	Missouri	Ripley	Isaacs Creek	4 mi N Doniphan at Hwy Y	36.665	-90.8577		1	10	3
BCPoulton MO-134	U.S.A.	Missouri	Ripley	Current River	5 mi NW Doniphan	36.6767	-90.8871		2	1000	4
BCPoulton MO-10	U.S.A.	Missouri	Saint Clair	Brushy Creek	2 mi N Vista at Hwy 13	38.0182	-93.6652		1	10	3
BCPoulton MO-11	U.S.A.	Missouri	Saint Clair	Hogles Creek	2.5 mi NE Iconium at Hwy C	38.115	-93.5156		1	10	3
BCPoulton MO-32	U.S.A.	Missouri	Saint Francois	Little St. Francois River	3 mi E Knoblick at Hwy DD	37.6846	-90.3075		1	10	3
BCPoulton MO-29	U.S.A.	Missouri	Saint Francois	Terre Bleue Creek	4 mi E Bonne Terre at Hwy K	37.9285	-90.4928		1	10	4
BCPoulton MO-193	U.S.A.	Missouri	Saint Francois	Coonville Creek		37.9928	-90.51	St. Francois State Park	2	1000	3
BCPoulton MO-213	U.S.A.	Missouri	Saline	Missouri River	Miami Access at Hwy 41	39.3258	-93.2286		1	10	5
BCPoulton MO-123	U.S.A.	Missouri	Shannon	Rocky Creek	12 mi NE Winona at Hwy NN	37.1085	-91.2018		1	10	3
BCPoulton MO-98	U.S.A.	Missouri	Shannon	Sinking Creek	5 mi S Timber at Hwy 19	37.3025	-91.4129		1	10	4
BCPoulton MO-97	U.S.A.	Missouri	Shannon	Current River	Akers Campground at Hwy K	37.3754	-91.5522		1	10	4
BCPoulton MO-99	U.S.A.	Missouri	Shannon	Alley Spring	Campground at Hwy 106	37.151	-91.4424		1	10	1
BCPoulton MO-172	U.S.A.	Missouri	Shannon	Jacks Fork River	Eminence at Hwy 19	37.1549	-91.3583		1	10	4
BCPoulton MO-202	U.S.A.	Missouri	Shannon	Mahans Creek	West Eminence at Hwy 106	37.1462	-91.3791		1	10	3
BCPoulton MO-121	U.S.A.	Missouri	Ste. Genevieve	Aux Vasses River	at Hwy B	37.8803	-90.1134		1	10	3
BCPoulton MO-31	U.S.A.	Missouri	Ste. Genevieve	Jonca Creek	1.5 mi S Millers at Hwy 144	37.8419	-90.2666		1	10	3
BCPoulton MO-161	U.S.A.	Missouri	Ste. Genevieve	Saline Creek	2.5 mi NE Minnith at Hwy N	37.8212	-90.0222		1	10	4
BCPoulton MO-160	U.S.A.	Missouri	Ste. Genevieve	Big Bottom Creek	3 mi S Bloomsdale at Hwy O	37.9707	-90.2014		1	10	3
BCPoulton MO-30	U.S.A.	Missouri	Ste. Genevieve	Hickory Creek	5 mi W Weingarten at Hwy C	37.9025	-90.2904		1	10	3
BCPoulton MO-106	U.S.A.	Missouri	Stoddard	Tributary Castor River	3 mi E Aquilla at Hwy M	36.9517	-89.9608		2	1000	2
BCPoulton MO-141	U.S.A.	Missouri	Stone	Tributary James River	5 mi N Galena at Hwy AA	36.8525	-93.4728		2	1000	3
BCPoulton MO-56	U.S.A.	Missouri	Stone	Dogwood Creek	6 mi NW Blue Eye at Hwy 86	36.5312	-93.4624		1	10	3
BCPoulton MO-140	U.S.A.	Missouri	Stone	James River	Galena at Hwy 13	36.7994	-93.4622		1	10	4
BCPoulton MO-55	U.S.A.	Missouri	Taney	Beaver Creek	1.5 mi SE Kissee Mills at Hwy 160	36.6716	-93.0234		1	10	4
BCPoulton MO-54	U.S.A.	Missouri	Taney	West Fork Big Creek	6 mi E Rueter at Hwy 160	36.5833	-92.7772		1	10	3
BCPoulton MO-203	U.S.A.	Missouri	Taney	Brushy Creek	Hercules at Hwy 125	36.7048	-92.8709		1	10	3
BCPoulton MO-42	U.S.A.	Missouri	Texas	Arthur Bender Creek	5 mi N Houston at Hwy 63	37.3943	-91.8962		1	10	3
BCPoulton MO-41	U.S.A.	Missouri	Texas	Big Piney River	6 mi E Success at Hwy BB	37.4596	-91.9891		1	10	3
BCPoulton MO-45	U.S.A.	Missouri	Texas	Wolf Hollow Creek	6 mi S Plato at Hwy AE	37.4474	-92.2118		1	10	3
BCPoulton MO-43	U.S.A.	Missouri	Texas	Tributary Big Piney River	7 mi E Cabool at Hwy H	37.1833	-92.0189		2	1000	2
BCPoulton MO-73	U.S.A.	Missouri	Texas	Robidoux Creek	7 mi W Evening Shade at Hwy 17	37.6011	-92.2339		1	10	4
BCPoulton MO-44	U.S.A.	Missouri	Texas	Big Piney River [West Piney Creek]	Bado at Hwy M	37.2717	-92.1253		2	1000	3
BCPoulton MO-152	U.S.A.	Missouri	Warren	Dry Fork Creek	0.5 mi W Hopewell at Hwy N	38.6876	-91.1508		1	10	3
BCPoulton MO-151	U.S.A.	Missouri	Warren	Massas Creek	1 mi E Bridgeport at Hwy 94	38.7379	-91.3657		1	10	4
BCPoulton MO-28	U.S.A.	Missouri	Washington	Big River	1 mi W Irondale at Hwy U	37.8302	-90.6907		1	10	4
BCPoulton MO-27	U.S.A.	Missouri	Washington	Allen Creek	2 mi E Shirley at Hwy 8	37.9122	-90.9185		1	10	3
BCPoulton MO-192	U.S.A.	Missouri	Washington	Cedar Creek	2 mi S Caledonia at Hwy 21	37.744	-90.7675		1	10	3
BCPoulton MO-156	U.S.A.	Missouri	Washington	Indian Creek	7 mi NW Troutt at Hwy 185	38.0906	-90.9929		1	10	3
BCPoulton MO-26	U.S.A.	Missouri	Washington	Lost Creek	7 mi W Shirley at Hwy 8	37.9163	-91.0116		2	1000	3
BCPoulton MO-157	U.S.A.	Missouri	Washington	Mineral Fork Creek	8 mi NW Potosi at Hwy F	38.038	-90.8406		1	10	4
BCPoulton MO-102	U.S.A.	Missouri	Wayne	Williams Creek	1 mi N Williamsville at Hwy A	36.988	-90.5485		1	10	3
BCPoulton MO-104	U.S.A.	Missouri	Wayne	Lost Creek	1.5 mi NW Shook at Hwy D	37.0533	-90.3248		1	10	4
BCPoulton MO-105	U.S.A.	Missouri	Wayne	Tributary Lick Creek	2.5 mi S McGee at Hwy Z	37.0485	-90.2016		2	1000	3
BCPoulton MO-36	U.S.A.	Missouri	Wayne	St. Francis River	3 mi E Patterson at Hwy 39 [34]	37.1945	-90.5037		2	1000	4
BCPoulton MO-133a	U.S.A.	Missouri	Wayne	Black River	3 mi W Williamsville	36.9725	-90.5971		2	1000	4
BCPoulton MO-103	U.S.A.	Missouri	Wayne	Otter Creek	4.5 mi N Williamsville at Hwy A	37.0245	-90.53		1	10	4
BCPoulton MO-35	U.S.A.	Missouri	Wayne	Turkey Creek	5 mi E Clubb at Hwy 34	37.2365	-90.2737		1	10	3
BCPoulton MO-37	U.S.A.	Missouri	Wayne	Patterson Creek	9 mi N Patterson at Hwy 143	37.3131	-90.5229		1	10	3
BCPoulton MO-180	U.S.A.	Missouri	Webster	Cantre Creek	1 mi W Duncan at Hwy 38	37.2874	-92.7038		1	10	3
BCPoulton MO-179	U.S.A.	Missouri	Webster	Panther Creek	2 mi N Fordland at Hwy FF	37.1891	-92.9393		1	10	3
BCPoulton MO-49	U.S.A.	Missouri	Wright	Wolf Creek	1 mi N Mansfield at Hwy 5	37.1247	-92.5732		1	10	3
BCPoulton MO-183	U.S.A.	Missouri	Wright	Elk Creek	3 mi N Jerktail	37.4569	-92.4362		2	1000	4
BCPoulton MO-181	U.S.A.	Missouri	Wright	Woods Fork Gasconade River	4 mi W Hartville	37.2615	-92.5829		2	1000	4
BCPoulton MO-48	U.S.A.	Missouri	Wright	Gasconade River	9 mi NE Hartville at Hwy E	37.3136	-92.3987		1	10	4
BCPoulton MO-182	U.S.A.	Missouri	Wright	Dove Creek	Rayborn at Hwy 38	37.3037	-92.3615		1	10	3
BCPoulton OK-194	U.S.A.	Oklahoma	Delaware	Flint Creek	2.5 mi NE Flint	36.2145	-94.666		2	1000	4

## Sheet: Glossary
PoultonLocationID	Link from Field Notebook to Unique Locations. Note these these are found in Field Notebook as often as Stark visited the same location.
Country	Country of collection locality.
State	State of collection locality.
County	Country of collection locality.
Body of water	Locality usually consisting of placename, distance and direction.
Locality	Flowing body of water where collections occurred.
Latitude	Latitude of the collection locality. Northern hemisphere.
Longitude	Longitude of collection locality. Western hemisphere. Using negative sign.
Other descriptor	Usually this was a public land name where the event occurred.
Precision code	INHS code describing precision of coordinates. Lower number means higher precision.
GBIF Precision	Translation of precision code to uncertainty in meters radius.
Stream Size	INHS code for describing width of stream in meters: 1=spring, 2=1-2 m wide, 3=3-10 m wide, 4=11-30 m wide, 5=31-60 m wide, 6=>60 m wide, 7=large lake.
